# Supplementary material for: Sensory Lexicon Construction and Quantitative Descriptive Analysis of Jiang‐Flavor Baijiu
Source: Food Sci Nutr. 2025 Feb 18;13(2):e4652. doi: 10.1002/fsn3.4652 (PMC11833230; doi:10.1002/fsn3.4652)
Supplement: Supplementary file 2 — TABLE S1. ANOVA of QDA data for sensory characteristics of 30 JFB samples. [file FSN3-13-e4652-s001.zip › Table 2.xlsx]

## Sheet: Sheet1
NO.	Category (no.)	Descriptors	Definition	Reference (brand): Volume	Intensity (0-5)
1	Types of aroma (15)	Jiang	The traditional soy sauce brewing process of high-temperature brewing and high-temperature stacking and fermentation is used to make the aroma characteristics of Baijiu; similar to the aroma of fermented foods such as sweet sauce and soy sauce; similar to sauce,and soy sauce.	Jiaocang 1988 (Xijiu), 20mL	3
2		Chen	The aging process results in a naturally matured aroma profile of Baijiu.	Hanjiang (Moutai), 20mL	3
3		Baked	Aroma characteristics of Baijiu similar to roasted grain cereals.	Liudao (Gubeichun), 20mL	3
4		Sour	Aroma characteristics presented by volatile acid components in Baijiu.	RenshuaiqiaoB (Moutai health), 20mL	3
5		Grain	Sorghum, rice, wheat and other raw materials of various grains and cereals through fermentation and distillation, so that the Baijiu presents the aroma characteristics similar to the steamed grain.	RenshuaiqiaoB (Moutai health), 20mL	3
6		Qu	Aroma characteristics of Baijiu resulting from fermentation with the participation of daqu(Sugar fermentation agent).	Junpin (Xijiu), 20mL	3
7		Aldehyde	Aroma characteristics of aldehydes in Baijiu.	Shangjiang 15 (Wuling), 20mL	3
8		Fruity	Fruit-like aroma characteristics of Baijiu.	Honghualang 10 (Langjiu), 20mL	3
9		Ethanol	Aroma characteristics of alcohol components presented in Baijiu.	Hanjiang (Moutai), 20mL	3
10		Sweet	Aroma characteristics of Baijiu with a sweetness-like sensation.	Liudao (Gubeichun), 20mL	3
11		Burnt	Baijiu exhibits an odour profile similar to that of burnt paste of organic matter.	Zhenling 9 (Guihe), 20mL	3
12		Raw wood	Baijiu present a more harmonious and refreshing aromatic profile than Aldehyde.	Zhenling 9 (Guihe), 20mL	3
13		Grassy	Aroma characteristics similar to fresh fruits and vegetables or greens and grass, with a distinctly unripe, slightly astringent aroma.	Maotaichun (Moutai health), 20mL	3
14		Floral	Aroma characteristics of Baijiu similar to that of a plant flower/flora.	Junpin (Xijiu), 20mL	3
15		Nutty	Nut-like aroma characteristics of Baijiu.	Jiaocang 1988 (Xijiu), 20mL	3
16	Features of aroma (5)	Harmony	Appropriateness of the combination of aroma types.	Honghualang 10 (Langjiu), 20mL	3
17		Richness	Degree of each type of aroma in the overall aroma.	Liudao (Gubeichun), 20mL	3
18		Intensity	Degree of concentration of the overall aroma.	Shangjiang 15 (Wuling), 20mL	3
19		Cleanliness	Cleanliness of the overall aroma, with or without off-odour.	RenshuaiqiaoB (Moutai health), 20mL	3
20		Layering	Degree to which each aroma type is represented in turn according to time or concentration.	Liudao (Gubeichun), 20mL	3
21	Taste (3)	Acid_T	Vinegar-like taste characteristics of certain organic acids in Baijiu.	Hanjiang (Moutai), 20mL	3
22		Sweet_T	Sucrose-like taste characteristics of certain substances (e.g. polyols) in Baijiu.	Maotaichun (Moutai health), 20mL	3
23		Bitter_T	Bitter almond-like taste characteristics of certain substances in Baijiu.	Zhenling 9 (Guihe), 20mL	3
24	Mouthfeel (4)	Harmony_M	The comfort level of the various sensory combinations of Baijiu in the mouth.	Liudao (Gubeichun), 20mL	3
25		Fullness_M	The richness of the various sensations of Baijiu in the mouth.	Liudao (Gubeichun), 20mL	3
26		Softness_M	Degree of smoothness and harshness in the mouth of aBaijiu.	Jiaocang 1988 (Xijiu), 20mL	3
27		Cleanliness_M	The degree of lubrication and cleanliness felt when the Baijiu is swallowed.	Guotai 15 (Guotai), 20mL	3
28	Residual taste (2)	Persistance_RT	Duration of the combined olfactory and gustatory sensations produced by the swallowing of Baijiu.	Zhenling 9 (Guihe), 20mL	3
29		Cleanliness_RT	Cleanliness of the mouth after swallowing Baijiu, with or without off-flavours.	Maotaichun (Moutai health), 20mL	3
30	Aroma in empty cup (6)	Jiang_EC	When an empty cup of Baijiu is left for a period of time, an aroma similar to that of fermented foods such as sweet sauce and soy sauce is detected.	RenshuaiqiaoB (Moutai health), 20mL	3
31		Qu_EC	When an empty cup of Baijiu is left for a period of time, an aroma characteristics of the Baijiu presented by the participation of fermentation such as Daqu, Branqu or Xiaoqu, etc. can be smelled.	Liudao (Gubeichun), 20mL	3
32		Sour_EC	When an empty cup of Baijiu is left for a period of time, an aroma similar to that of volatile acids is detected on the nose.	Hanjiang (Moutai), 20mL	3
33		Baked_EC	When an empty cup of Baijiu is left for a period of time, an aroma similar to that of roasted grain is detected.	RenshuaiqiaoB (Moutai health), 20mL	3
34		Chen_EC	When an empty cup of Baijiu is left for a period of time, mell the aroma characteristics of Baijiu naturally formed by aging.	Gui 15 (Guijiu), 20mL	3
35		Persistance_EC	The persistence of the aroma on the nose of an empty cup filled with Baijiu after a period of time.	Liudao (Gubeichun), 20mL	3
