# Supplementary material for: Sensory Lexicon Construction and Quantitative Descriptive Analysis of Jiang‐Flavor Baijiu
Source: Food Sci Nutr. 2025 Feb 18;13(2):e4652. doi: 10.1002/fsn3.4652 (PMC11833230; doi:10.1002/fsn3.4652)
Supplement: Supplementary file 2 — TABLE S1. ANOVA of QDA data for sensory characteristics of 30 JFB samples. [file FSN3-13-e4652-s001.zip › Table 3.xlsx]

## Sheet: Sheet1
NO.	Descriptors	M	NO.	Descriptors	M	NO.	Descriptors	M
Types of aroma (36)			32	Honey	0.0396958	60	Burnt_RT	0.17669
1	Jiang	0.664489	33	Herbal	0.0349734	Aroma in empty cup (28)
2	Chen	0.323656	34	Mild	0.0239375	61	Jiang_EC	0.475779
3	Baked	0.316472	35	Creamy	0.0074227	62	Richness_EC	0.401649
4	Sour	0.30827	36	Chocolate	0.00135519	63	Persistance_EC	0.319823
5	Grain	0.290075	Features and style of aroma (9)			64	Qu_EC	0.271485
6	Qu	0.289637	37	Harmony	0.588391	65	Sour_EC	0.219859
7	Aldehyde	0.279627	38	Richness	0.587391	66	Baked_EC	0.21333
8	Fruity	0.25683	39	Layering	0.543377	67	Chen_EC	0.21219
9	Ethanol	0.234715	40	Intensity	0.539391	68	Sweet_EC	0.195402
10	Sweet	0.221108	41	Persistance	0.497786	69	Fruity_EC	0.194242
11	Burnt	0.193484	42	Cleanliness	0.497524	70	Grain_EC	0.193878
12	Raw wood	0.168709	43	Quiet and tastefully laid out	0.463894	71	Burnt_EC	0.184077
13	Grassy	0.159343	44	Softness	0.443117	72	Grassy_EC	0.167562
14	Roasted	0.13913	45	Dull feeling	0.131251	73	Aldehyde_EC	0.158505
15	Rancid	0.1313	Taste (5)			74	Quiet and tastefully laid out_EC	0.144415
16	Fermented mud	0.122133	46	Acid_T	0.349845	75	Roasted_EC	0.106458
17	Sesame	0.117105	47	Sweet_T	0.238514	76	Floral_EC	0.100613
18	Oily	0.109695	48	Bitter_T	0.205918	77	Off-odour_EC	0.0894838
19	Grassy	0.109066	49	Salty_T	0.0277732	78	Fermented mud_EC	0.0824109
20	Nutty	0.10626	50	Umani_T	0.0176696	79	Rancid_EC	0.0789392
21	Aroma of new Baijiu	0.101413	Mouthfeel (6)			80	Oily_EC	0.0752224
22	Salted vegetable	0.100064	51	Harmony_M	0.581273	81	Musty_EC	0.0718636
23	Floral	0.0953366	52	Fullness_M	0.567185	82	Sesame_EC	0.0589158
24	Musty	0.0953174	53	Softness_M	0.560912	83	Rubbery_EC	0.0475671
25	Crushed grain	0.0950569	54	Cleanliness_M	0.504831	84	Jiao_EC	0.0334159
26	Rubbery	0.0852372	55	Layering_M	0.45872	85	Honey_EC	0.0167628
27	Jiao	0.0843056	56	Astringency	0.101459	86	Herbal_EC	0.0162623
28	Off-odour	0.0807677	Residual taste (4)			87	Nutty_EC	0.0158041
29	Distilled grain	0.0756363	57	Persistance_RT	0.513391	88	Creamy_EC	0.00406558
30	Material	0.0732682	58	CLeanliness_RT	0.382265
31	Woody	0.0578145	59	Thin_RT	0.194469
